# Supplementary material for: Rapid Removal of Organic Pollutants from Aqueous Systems under Solar Irradiation Using ZrO2/Fe3O4 Nanoparticles
Source: Molecules. 2022 Nov 20;27(22):8060. doi: 10.3390/molecules27228060 (PMC9698733; doi:10.3390/molecules27228060)
Supplement: Supplementary file 1 [file molecules-27-08060-s001.zip]

Archive with 1 entries (1 files):
- molecules-2029345-supplementary.pdf
